# Supplementary material for: Study on the Anti-Mycobacterium marinum Activity of a Series of Marine-Derived 14-Membered Resorcylic Acid Lactone Derivatives
Source: Mar Drugs. 2024 Mar 16;22(3):135. doi: 10.3390/md22030135 (PMC10972006; doi:10.3390/md22030135)
Supplement: Supplementary file 1 [file marinedrugs-22-00135-s001.zip]

Archive with 1 entries (1 files):
- marinedrugs-2874474-supplementary.pdf
